# Supplementary material for: Temporal changes in the viromes of Swedish Varroa-resistant and Varroa-susceptible honeybee populations
Source: PLoS One. 2018 Dec 6;13(12):e0206938. doi: 10.1371/journal.pone.0206938 (PMC6283545; doi:10.1371/journal.pone.0206938)
Supplement: S1 Table — Details of the diagnostic RT-qPCR assays used, including primer sequences, product size, linearity of the external calibration curves, Cq vs log10[target amount], over 6 orders of magnitude (r2) and the mean temperature of the main peak of the Melting Curve (Tm). (XLSX) [file pone.0206938.s005.xlsx]

## Sheet: S1 Table - assays
RT-qPCR assay	Primers	Sequence (5' - 3')	Size	r2	Tm
DWV	DWV-F8668	TTCATTAAAGCCACCTGGAACATC	136	0.992	79.5 oC
	DWV-B8757	TTTCCTCATTAACTGTGTCGTTGA
SBV	SBV-qF3164	TTGGAACTACGCATTCTCTG	335	0.974	80.3 oC
	SBV-qB3461	GCTCTAACCTCGCATCAAC
BQCV	BQCV-qF7893	AGTGGCGGAGATGTATGC	294	0.990	80.5 oC
	BQCV-qB8150	GGAGGTGAAGTGGCTATATC
LSV	LSV-qF3025	GTCTCGTTGCAGTGGTGACC	160	0.998	82.0 oC
	LSV-qB3185	GTAGTGCTCCACCTTAAGC
ARV-1	ARV-qF9110	TCTGGCAATTCATGATCCTCCA	152	0.981	79.0 oC
	ARV-qB9262	AAGATGTCCAGGTCTCTGCG
RP49 mRNA	RP49-qF	AAGTTCATTCGTCACCAGAG	205	0.999	77.6 oC
	RP49-qB	CTTCCAGTTCCTTGACATTATG
Sanger Sequencing	Primers	Sequence (5' - 3')	Size	r2	Tm
BQCV	BQCV-F1161	TACTTTTGAACAGTGCGCCG	1164	n.a.	n.a.
	BQCV-B2324	GCCTTCTCTTCAATCGACGC
ARV-1	ARV-F8452	ATTCACCCGATATCTCGCCC	1083	n.a.	n.a.
	ARV-B9535	CAGGCCTGAAGAAGACCGAT
LSV	LSV-F1724	ACGTACGACATGGTCACCTC	983	n.a.	n.a.
	LSV-B2707	CATCATTGCGCGGCGATATG
LSV	LSV-F1	GAGAGTTTACGGTCGTACAAC	850	n.a.	n.a.
	LSV-B880	AAGGAGCCATCCAACACCACC
