# Supplementary material for: Temporal changes in the viromes of Swedish Varroa-resistant and Varroa-susceptible honeybee populations
Source: PLoS One. 2018 Dec 6;13(12):e0206938. doi: 10.1371/journal.pone.0206938 (PMC6283545; doi:10.1371/journal.pone.0206938)
Supplement: S2 Table — Supplementary data and information underlying the phylogenetic analyses, including the ML estimate of the optimum tree, the number of characters and taxa included in the reconstruction, as well as the accession numbers of the full-length consensus sequences for each of the viruses in the MR and MS honeybee populations (pooled across the seasons) and the most important outgroup sequences. (XLSX) [file pone.0206938.s006.xlsx]

## Sheet: S2 Table  - phylodata
Phylogenetic analyses				Accession Numbers
Virus	ML estimate (log)	Characters	Taxa	MR Population	MS Population	Reference Genomes
Deformed wing virus	-23312.8721	8579	10	MH267695	MH267696	AY292384 (DWV-A) AY251269 (DWV-B) CEND01000001 (DWV-C)
Sacbrood virus	-11491.7967	4482	10	MH267697	MH267698	AF092924 (SBV-uk) HM237361 (SBV-cn) KM884995 (SBV-th) JQ390591 (SBV-ko)
Black queen cell virus	-9458.4980	4043	10	MH267693	MH267694	AF183905 (BQCV-sa) KY243932 (BQCV-cz) KY741959 (BQCV-cn)
Lake Sinai virus	-11761.3303	2581	9	MH267699	MH267700	KY465697 (LSV-1) KY465706 (LSV-2) KY465717 (LSV-3)
Apis rhabdovirus-1	-19387.0599	12396	12	MH267691	MH267692	KY354230 (ARV-nl) KY354231 (ARV-sa) KY354232 (ARV-to) MF114349 (ARV-us) MF114351 (ARV-il)
