# Supplementary material for: Temporal changes in the viromes of Swedish Varroa-resistant and Varroa-susceptible honeybee populations
Source: PLoS One. 2018 Dec 6;13(12):e0206938. doi: 10.1371/journal.pone.0206938 (PMC6283545; doi:10.1371/journal.pone.0206938)
Supplement: S3 Table — Details about the number of IonTorrent sequence reads from the pooled seasonal samples of the MR and MS honeybee populations that map to either the honeybee genome, cellular microorganisms or viruses. (XLSX) [file pone.0206938.s007.xlsx]

## Sheet: S3 Table  - NGS_readdata
	Eukaryotic				Metagenome Root
	Honey bee		Other		Cellular organisms		Viruses		Other (unassigned)		TOTAL
	Reads	%	Reads	%	Reads	%	Reads	%	Reads	%	Reads
MR_July-09	547278	3.53037	4483378	28.9213	2383655	15.3764	4796665	30.9422	3291017	21.2296	15501993
MR_Aug-09	7485756	30.703	9347882	38.3405	2642707	10.8391	1978245	8.11381	2926619	12.0036	24381209
MR_Oct-09	10180865	41.1951	6846761	27.7042	2239452	9.06156	2200231	8.90286	3246453	13.1362	24713762
MR_May-10	8429493	34.98	7566946	31.4007	3402151	14.118	2730788	11.332	1968646	8.16933	24098024
MS_July-09	7119711	34.1961	6494768	31.1945	2908988	13.9719	3767467	18.0952	529287	2.54218	20820221
MS_Aug-09	6474195	28.1036	7558096	32.8087	2218699	9.63108	5745369	24.9399	1040517	4.51675	23036876
MS_Oct-09	4542127	19.3534	5981432	25.4861	1484789	6.3265	7181913	30.6012	4279114	18.2328	23469375
