# Supplementary material for: Temporal changes in the viromes of Swedish Varroa-resistant and Varroa-susceptible honeybee populations
Source: PLoS One. 2018 Dec 6;13(12):e0206938. doi: 10.1371/journal.pone.0206938 (PMC6283545; doi:10.1371/journal.pone.0206938)
Supplement: S4 Table — Welch’s pairwise t-test analysis of the differences between the MR and MS honeybee populations in the DWV, SBV, BQCV, LSV and ARV-1 titres at different points in the 2009 season. (XLSX) [file pone.0206938.s008.xlsx]

## Sheet: S4 Table - Statistical_data
	DWV
	meanMR	meanMS	t(MR-MS)	df	P
July 2009	10.19	8.95	2.39	19.44	0.02
August 2009	10.57	10.35	0.61	14.96	0.54
October 2009	11.02	11.06	-0.17	19.89	0.85
	SBV
	meanMR	meanMS	t(MR-MS)	df	P
July 2009	10.65	10.88	-0.30	21.64	0.7644
August 2009	9.69	10.93	-1.53	18.93	0.1425
October 2009	7.46	11.82	-5.52	15.10	0.0001
	BQCV
	meanMR	meanMS	t(MR-MS)	df	P
July 2009	7.72	7.02	1.77	21.01	0.089
August 2009	7.08	9.13	-3.93	19.89	0.0008
October 2009	6.01	9.69	-5.67	13.44	0.0001
	LSV
	meanMR	meanMS	t(MR-MS)	df	P
July 2009	7.19	6.72	-0.40	12	0.69
August 2009	7.07	7.74	-0.61	9	0.56
October 2009	6.55	9.68	-2.88	10	0.01
	ARV-1
	meanMR	meanMS	t(MR-MS)	df	P
July 2009	7.11	7.69	0.76	21.31	0.45
August 2009	6.99	8.50	-2.52	18.59	0.02
October 2009	7.66	8.71	-2.46	16.19	0.02
